# Supplementary material for: Deep Learning for the Automatic Quantification of Pleural Plaques in Asbestos-Exposed Subjects
Source: Int J Environ Res Public Health. 2022 Jan 27;19(3):1417. doi: 10.3390/ijerph19031417 (PMC8835296; doi:10.3390/ijerph19031417)
Supplement: Supplementary file 1 [file ijerph-19-01417-s001.zip]

Archive with 1 entries (1 files):
- ijerph-1535567-supplementary.pdf
